# Supplementary material for: Regional, socioeconomic, and health determinants of physical fitness in school children: insights from a National Olympic Fitness Project
Source: Eur J Public Health. 2026 Feb 26;36(3):ckag016. doi: 10.1093/eurpub/ckag016 (PMC13230499; doi:10.1093/eurpub/ckag016)
Supplement: ckag016_Supplementary_Data [file ckag016_supplementary_data.zip]

Archive with 3 entries (3 files):
- ejph-2025-02-om-0139-File006.docx
- ejph-2025-02-om-0139-File007.docx
- ejph-2025-02-om-0139-File005.docx
